# Supplementary material for: Targeted Disruption of the MORG1 Gene in Mice Causes Embryonic Resorption in Early Phase of Development
Source: Biomolecules. 2023 Jun 24;13(7):1037. doi: 10.3390/biom13071037 (PMC10377003; doi:10.3390/biom13071037)
Supplement: Supplementary file 1 [file biomolecules-13-01037-s001.zip]

Archive with 1 entries (1 files):
- biomolecules-2391835-supplementary.pdf
